# Supplementary material for: Stereotactic Body Radiotherapy (SBRT) for the Treatment of Primary Localized Renal Cell Carcinoma: A Systematic Review and Meta-Analysis
Source: Cancers (Basel). 2024 Sep 26;16(19):3276. doi: 10.3390/cancers16193276 (PMC11475739; doi:10.3390/cancers16193276)
Supplement: Supplementary file 1 [file cancers-16-03276-s001.zip]

Archive with 9 entries (9 files):
- Supplementary File S1 - PRISMA 2020 checklists.pdf
- Supplementary File S2 - Research question.pdf
- Supplementary File S3 - Search strategy.pdf
- Supplementary File S4 - Risk of Bias.jpeg
- Supplementary File S5 - Overall survival in the included studies.pdf
- Supplementary File S6 - Funnel plots for G3 AEs, LC, and OS.pdf
- Supplementary File S7 - Sensitivity analysis (excluding high RoB) for G3 AEs and LC.pdf
- Supplementary Table S1 - Detailed descriptions of treatment-related adverse events.pdf
- Supplementary Table S2 - Preservation of kidney function.pdf
